# Supplementary material for: Carotenoid metabolite and transcriptome dynamics underlying flower color in marigold (Tagetes erecta L.)
Source: Sci Rep. 2020 Oct 8;10:16835. doi: 10.1038/s41598-020-73859-7 (PMC7544827; doi:10.1038/s41598-020-73859-7)
Supplement: Supplementary file 3 — Supplementary Table S1. [file 41598_2020_73859_MOESM3_ESM.xlsx]

## Sheet: Supplementary Table S1
Sample	Raw Reads(M)	Raw Bases(G)	Raw Q20(G)	Raw Q30(G)	Clean Reads(M)	Clean Bases(G)	Clean Q20(G)	Clean Q30(G)	Average Length(bp)
V-01_Stage I_1	48.639	7.296	7.048(96.6%)	6.703(91.9%)	45.636(93.8%)	6.658(91.3%)	6.565(98.6%)	6.358(95.5%)	145.9
V-01_Stage I_2	52.066	7.81	7.532(96.4%)	7.150(91.6%)	48.614(93.4%)	7.034(90.1%)	6.932(98.5%)	6.707(95.3%)	144.7
V-01_Stage I_3	46.462	6.969	6.682(95.9%)	6.311(90.5%)	42.571(91.6%)	6.195(88.9%)	6.099(98.4%)	5.892(95.1%)	145.5
V-01M_Stage I_1	44.505	6.676	6.514(97.6%)	6.265(93.9%)	42.780(96.1%)	6.160(92.3%)	6.088(98.8%)	5.925(96.2%)	144
V-01M_Stage I_2	50.338	7.551	7.366(97.6%)	7.088(93.9%)	48.364(96.1%)	7.003(92.8%)	6.921(98.8%)	6.738(96.2%)	144.8
V-01M_Stage I_3	39.421	5.913	5.699(96.4%)	5.407(91.4%)	36.692(93.1%)	5.356(90.6%)	5.278(98.5%)	5.107(95.3%)	146
V-01_Stage II_1	41.856	6.278	5.996(95.5%)	5.641(89.8%)	37.878(90.5%)	5.504(87.7%)	5.413(98.3%)	5.220(94.8%)	145.3
V-01_Stage II_2	36.955	5.543	5.343(96.4%)	5.064(91.4%)	34.450(93.2%)	5.028(90.7%)	4.950(98.5%)	4.781(95.1%)	145.9
V-01_Stage II_3	35.24	5.286	5.112(96.7%)	4.865(92.0%)	33.181(94.2%)	4.824(91.3%)	4.754(98.6%)	4.601(95.4%)	145.4
V-01M_Stage II_1	50.447	7.567	7.311(96.6%)	6.949(91.8%)	47.354(93.9%)	6.906(91.3%)	6.805(98.5%)	6.583(95.3%)	145.8
V-01M_Stage II_2	40.9	6.135	5.916(96.4%)	5.616(91.5%)	38.081(93.1%)	5.564(90.7%)	5.483(98.6%)	5.307(95.4%)	146.1
V-01M_Stage II_3	52.102	7.815	7.503(96.0%)	7.090(90.7%)	48.039(92.2%)	6.933(88.7%)	6.823(98.4%)	6.587(95.0%)	144.3
V-01_Stage III_1	30.044	4.507	4.339(96.3%)	4.112(91.2%)	27.864(92.7%)	4.065(90.2%)	4.004(98.5%)	3.872(95.2%)	145.9
V-01_Stage III_2	53.433	8.015	7.632(95.2%)	7.171(89.5%)	48.352(90.5%)	6.908(86.2%)	6.792(98.3%)	6.545(94.8%)	142.9
V-01_Stage III_3	36.122	5.418	5.130(94.7%)	4.793(88.5%)	32.095(88.9%)	4.590(84.7%)	4.507(98.2%)	4.333(94.4%)	143
V-01M_Stage III_1	27.472	4.121	3.970(96.4%)	3.766(91.4%)	25.505(92.8%)	3.717(90.2%)	3.664(98.6%)	3.546(95.4%)	145.8
V-01M_Stage III_2	48.22	7.233	6.966(96.3%)	6.601(91.3%)	44.721(92.7%)	6.543(90.5%)	6.443(98.5%)	6.227(95.2%)	146.3
V-01M_Stage III_3	41.309	6.196	5.983(96.6%)	5.690(91.8%)	38.597(93.4%)	5.629(90.8%)	5.551(98.6%)	5.379(95.5%)	145.9
V-01_Stage IV_1	49.431	7.415	7.046(95.0%)	6.606(89.1%)	44.483(90.0%)	6.410(86.5%)	6.299(98.3%)	6.062(94.6%)	144.1
V-01_Stage IV_2	18.328	2.749	2.644(96.2%)	2.498(90.9%)	16.994(92.7%)	2.457(89.4%)	2.416(98.3%)	2.328(94.8%)	144.6
V-01_Stage IV_3	24.354	3.653	3.540(96.9%)	3.371(92.3%)	22.727(93.3%)	3.248(88.9%)	3.201(98.6%)	3.099(95.4%)	142.9
V-01M_Stage IV_1	33.549	5.032	4.867(96.7%)	4.637(92.1%)	31.480(93.8%)	4.601(91.4%)	4.539(98.6%)	4.400(95.6%)	146.2
V-01M_Stage IV_2	51.311	7.697	7.421(96.4%)	7.045(91.5%)	47.826(93.2%)	6.990(90.8%)	6.890(98.6%)	6.668(95.4%)	146.2
V-01M_Stage IV_3	33.651	5.048	4.885(96.8%)	4.652(92.2%)	31.683(94.2%)	4.631(91.7%)	4.566(98.6%)	4.423(95.5%)	146.2
