# Supplementary material for: Carotenoid metabolite and transcriptome dynamics underlying flower color in marigold (Tagetes erecta L.)
Source: Sci Rep. 2020 Oct 8;10:16835. doi: 10.1038/s41598-020-73859-7 (PMC7544827; doi:10.1038/s41598-020-73859-7)
Supplement: Supplementary file 4 — Supplementary Table S2. [file 41598_2020_73859_MOESM4_ESM.xlsx]

## Sheet: Supplymental Table S2 Statistic
Group1_VS_Group2	All Genes	All DEG	UP	DOWN
V-01_I_VS_V-01M_I	46970	1234	757	477
V-01_I_VS_V-01_II	46794	1513	780	733
V-01_I_VS_V-01M_II	46853	1182	388	794
V-01_I_VS_V-01_III	46849	6102	2789	3313
V-01_I_VS_V-01M_III	46806	5037	2645	2392
V-01_I_VS_V-01_IV	46887	10299	4350	5949
V-01_I_VS_V-01M_IV	46876	8568	4264	4304
V-01M_I_VS_V-01_II	46908	2900	1280	1620
V-01M_I_VS_V-01M_II	46937	2361	850	1511
V-01M_I_VS_V-01_III	46941	7019	3165	3854
V-01M_I_VS_V-01M_III	46869	5968	3055	2913
V-01M_I_VS_V-01_IV	46854	10350	4390	5960
V-01M_I_VS_V-01M_IV	46869	8653	4257	4396
V-01_II_VS_V-01M_II	46715	708	139	569
V-01_II_VS_V-01_III	46641	4891	2369	2522
V-01_II_VS_V-01M_III	46590	3460	1942	1518
V-01_II_VS_V-01_IV	46736	10208	4480	5728
V-01_II_VS_V-01M_IV	46689	8364	4253	4111
V-01M_II_VS_V-01_III	46784	5553	2778	2775
V-01M_II_VS_V-01M_III	46660	4189	2453	1736
V-01M_II_VS_V-01_IV	46878	10987	5015	5972
V-01M_II_VS_V-01M_IV	46772	9103	4820	4283
V-01_III_VS_V-01M_III	46317	2024	1126	898
V-01_III_VS_V-01_IV	46229	7488	3320	4168
V-01_III_VS_V-01M_IV	46238	5807	2817	2990
V-01M_III_VS_V-01_IV	46406	8036	3103	4933
V-01M_III_VS_V-01M_IV	46310	5797	2401	3396
V-01_IV_VS_V-01M_IV	46154	2414	1417	997
